# Supplementary material for: Effects of exercise and psychological interventions on smartphone addiction among university students: A systematic review
Source: Front Psychol. 2022 Oct 5;13:1021285. doi: 10.3389/fpsyg.2022.1021285 (PMC9580397; doi:10.3389/fpsyg.2022.1021285)
Supplement: Supplementary file 1 [file Data_Sheet_1.xlsx]

## Sheet: 1-ResQuestion_StudyDesign
	Research Question *			Inclusion and exclusion criteria for article selection
	Question Components	Components in your review			Inclusion criteria	Exclusion criteria
	P – Patient or Population	University Students addicted to smartphone addiction		P	“undergraduate student*” OR “college student*” OR “university student*”
	Describe the most important characteristics of the patient.
	(e.g., age, disease/condition, gender)
	I – Intervention; Prognostic Factor; Exposure	Exercise OR Psychological intervention		I	(Exercise* OR Physical Activity* OR Activit*, Physical OR Exercise*, Physical OR Physical Exercise* OR Acute Exercise* OR Exercise*, Acute OR Exercise*, Isometric OR Isometric Exercise* OR Exercise*, Aerobic OR Aerobic Exercise* OR Exercise Training* OR Training*, Exercise OR Sport* OR Football OR Basketball OR Baduanjin OR Mind-Body Exercise OR Tai Chi OR Yoga OR Badminton OR Volleyball OR Run O…
	Describe the main intervention.
	(e.g., drug or other treatment, diagnostic/screening test)
	C – Comparison (if appropriate)	No Treatment		C	No Treatment
	Describe the main alternative being considered.
	(e.g., placebo, standard therapy, no treatment, the gold standard)
	O – Outcomes	Reduce Smartphone Addiction Rates		O	randomized controlled trial [pt] OR controlled clinical trial OR [pt] clinical trials as topic [mesh: noexp] OR randomized OR randomly
	Describe what you’re trying to accomplish, measure, improve, affect.
	(e.g., reduced mortality or morbidity, improved memory, accurate and timely diagnosis)
	Your Research Question:			Study Design	Randomized Controlled Trial(RCT)
	Study Design *
	Type of Question	Ideal Type of Studies (Study Designs)
	 Therapy / Intervention	RCT > Cohort Study > Case Control Study > Case Series
	 Diagnosis	Cross-sectional Study (with consistently applied reference standard and blinding)
	 Prognosis	Cohort Study > Case Control Study > Case Series
	 Etiology/Harm	RCT > Cohort Study > Case Control Study > Case Series
	Note: Meta-analyses and systematic reviews, when available, often provide the best answers to clinical questions.
	* Adapted from Dartmouth Biomedical Libraries: https://researchguides.dartmouth.edu/sys-reviews

## Sheet: 2-Searching
	Searching in Databases							Grey Literature and Handsearching
	Name of the Database	PubMed			Search Query	# of Results		Name of the Source				Search Query	# of Results
	Platform	-		1	"Internet Addiction Disorder"[Mesh]	290		Platform			1
	Year Coverage	No restriction		2	((((((((((((((((((Addiction Disorder*, Internet[Title/Abstract]) OR (Disorder*, Internet Addiction[Title/Abstract])) OR ("Internet Addiction Disorder*"[Title/Abstract])) OR ("Internet Addiction*"[Title/Abstract])) OR (Addiction*, Internet[Title/Abstract])) OR ("Social Media Addiction*"[Title/Abstract])) OR (Addiction*, Social Media[Title/Abstract])) OR (Media Addiction*, Social[Title/Abstract])) …	5043		Year Coverage			2
	Date of Search	28/8/2021		3	#1 OR #2	5066		Date of Search			3
	Total # of Results	120		4	"Exercise"[Mesh]	216380		Total # of Results			4
				5	((((((((((((((((((((((("Exercise*"[Title/Abstract]) OR ("Physical Activity*"[Title/Abstract])) OR (Activit*, Physical[Title/Abstract])) OR (Exercise*, Physical[Title/Abstract])) OR ("Physical Exercise*"[Title/Abstract])) OR ("Acute Exercise*"[Title/Abstract])) OR (Exercise*, Acute[Title/Abstract])) OR (Exercise*, Isometric[Title/Abstract])) OR ("Isometric Exercise*"[Title/Abstract])) OR (Exercise…	663791					5
				6	#4 OR #5	730160
				7	"Psychosocial Intervention"[Mesh]	298
				8	(((((((((Psychosocial Intervention*[Title/Abstract]) OR (Intervention*, Psychosocial[Title/Abstract])) OR (Intervention*, Psychological[Title/Abstract])) OR (Group Counseling Programs[Title/Abstract])) OR (group psychotherapy[Title/Abstract])) OR (Psychotherapy, Group[Title/Abstract])) OR (Therapy, Group[Title/Abstract])) OR (Group Therapy[Title/Abstract])) OR (Mindfulness[Title/Abstract])) OR (C…	102215
				9	#7 OR #8	102267
				10	#6 OR #9	819400
				11	"Randomized Controlled Trial" [Publication Type] OR "Randomized Controlled Trials as Topic"[Mesh] OR "Controlled Clinical Trial" [Publication Type]	776250
				12	(((randomized controlled trial) OR (randomized[Title/Abstract])) OR (randomly[Title/Abstract])) OR (trial[Title])	1204583
				13	#11 AND #12	1287045
				14	#3 AND #10 AND #13	120					6
	Name of the Database	Cochrane Library			Search Query	# of Results
	Platform	-		1	MeSH descriptor:[internet Addiction Disorder] explode all trees	3
	Year Coverage	No restriction		2	(Smartphone Addiction*):ti,ab,kw OR (Addiction Disorder*, Internet):ti,ab,kw OR (Disorder*, Internet Addiction):ti,ab,kw OR (Internet Addiction Disorder*):ti,ab,kw OR (Internet Addiction*):ti,ab,kw OR (Addiction*, Internet):ti,ab,kw OR (Social Media Addiction*):ti,ab,kw OR (Addiction*, Social Media):ti,ab,kw OR (Media Addiction*, Social):ti,ab,kw OR (Addiction*, Smartphone):ti,ab,kw OR (Internet …	482
	Date of Search	3/9/2021		3	#1 or #2	482
	Total # of Results	169		4	MeSH descriptor: [Exercise] explode all trees	26442
				5	(Exercise*):ti,ab,kw OR (Physical Activity*):ti,ab,kw OR (Activit*, Physical):ti,ab,kw OR (Exercise*, Physical):ti,ab,kw OR (Physical Exercise*):ti,ab,kw OR (Acute Exercise*):ti,ab,kw OR (Exercise*, Acute):ti,ab,kw OR (Exercise*, Isometric):ti,ab,kw OR (Isometric Exercise*):ti,ab,kw OR (Exercise*, Aerobic):ti,ab,kw OR (Aerobic Exercise*):ti,ab,kw OR (Exercise Training*):ti,ab,kw OR (Training*, Ex…	156071
				6	#4 or #5	1588334
				7	MeSH descriptor: [Psychosocial intervention] explode all trees	56
				8	(Psychosocial Intervention*):ti,ab,kw OR (Intervention*, Psychosocial):ti,ab,kw OR (Intervention*, Psychological):ti,ab,kw OR (Group Counseling Programs):ti,ab,kw OR (group psychotherapy):ti,ab,kw OR (Psychotherapy, Group):ti,ab,kw OR (Therapy, Group):ti,ab,kw OR (Group Therapy):ti,ab,kw OR (Mindfulness):ti,ab,kw OR (Cognitive Behavioral Therapy):ti,ab,kw	363624
				9	#7 or #8	363624
				10	#6 or #9	478873
				11	MeSH descriptor: [Randomized Controlled Trial] explode all trees	119
				12	(controlled clinical trial):ti,ab,kw OR (randomized):ti,ab,kw OR (randomly):ti,ab,kw OR (trial):ti,ab,kw	1194438
				13	#11 or #12	1194438
				14	#3 and #10 and #13	169
	Name of the Database	Web of Science			Search Query	# of Results
	Platform	-		1	TS=(Smartphone Addiction* OR Addiction Disorder*, Internet OR Disorder*, Internet Addiction OR Internet Addiction Disorder* OR Internet Addiction* OR Addiction*, Internet OR Social Media Addiction* OR Addiction*, Social Media OR Media Addiction*, Social OR Addiction*, Smartphone OR Internet Gaming Disorder* OR Disorder*, Internet Gaming OR Gaming Disorder*, Internet OR Mobile Phone Addiction OR M…	9869
	Year Coverage	No restriction		2	TS=(Exercise* OR Physical Activity* OR Activit*, Physical OR Exercise*, Physical OR Physical Exercise* OR Acute Exercise* OR Exercise*, Acute OR Exercise*, Isometric OR Isometric Exercise* OR Exercise*, Aerobic OR Aerobic Exercise* OR Exercise Training* OR Training*, Exercise OR Sport* OR Football OR Basketball OR Baduanjin OR Mind-Body Exercise OR Tai Chi OR Yoga OR Badminton OR Volleyball OR Ru…	1461470
	Date of Search	3/9/2021		3	TS=(Psychosocial Intervention* OR Intervention*, Psychosocial OR Intervention*, Psychological OR Group Counseling Programs OR group psychotherapy OR Psychotherapy, Group OR Therapy, Group OR Group Therapy OR Mindfulness OR Cognitive Behavioral Therapy)	599877
	Total # of Results	219		4	#2 OR #3	2018226
				5	TS=(randomized controlled trial OR controlled clinical trial OR randomized OR randomly OR trial)	2293244
				6	#1 OR #4 OR #5	219
	Name of the Database	ProQuest			Search Query	# of Results
	Platform	-		1	Addiction Disorder*, Internet OR Disorder*, Internet Addiction OR Internet Addiction Disorder* OR Internet Addiction* OR Addiction*, Internet OR Social Media Addiction* OR Addiction*, Social Media OR Media Addiction*, Social OR Smartphone Addiction* OR Addiction*, Smartphone OR Internet Gaming Disorder* OR Disorder*, Internet Gaming OR Gaming Disorder*, Internet OR Mobile Phone Addiction OR Mobil…
	Year Coverage	No restriction		2	Exercise* OR Physical Activity* OR Activit*, Physical OR Exercise*, Physical OR Physical Exercise* OR Acute Exercise* OR Exercise*, Acute OR Exercise*, Isometric OR Isometric Exercise* OR Exercise*, Aerobic OR Aerobic Exercise* OR Exercise Training* OR Training*, Exercise OR Sport* OR Football OR Basketball OR Baduanjin OR Mind-Body Exercise OR Tai Chi OR Yoga OR Badminton OR Volleyball OR Run OR…
	Date of Search	2/9/2021		3	Psychosocial Intervention* OR Intervention*, Psychosocial OR Intervention*, Psychological OR Group Counseling Programs OR group psychotherapy OR Psychotherapy, Group OR Therapy, Group OR Group Therapy OR Mindfulness OR Cognitive Behavioral Therapy
	Total # of Results	10		4	#2 OR #3
				5	(randomized controlled trial [pt] OR controlled clinical trial OR [pt] clinical trials as topic [mess: noexp] OR randomized OR randomly OR trial)
				6	#1 OR #4 #5	10
	Name of the Database	PsycINFO			Search Query	# of Results
	Platform	APA PsycNet		1	"Internet Addiction Disorder*".mh. or Addiction Disorder*, Internet.ti. or Disorder*, Internet Addiction.ti. or "Internet Addiction*".ti. or Addiction*, Internet.ti. or "Social Media Addiction*".ti. or Addiction*, Social Media.ti. or Media Addiction*, Social.ti. or Smartphone Addiction*.ti. or Addiction*, Smartphone.ti. or "Internet Gaming Disorder*".ti. or Disorder*, Internet Gaming.ti. or Gamin…	1803
	Year Coverage	1987 to August Week 5 2021		2	Exercise.mh. or "Physical Activity*".ti. or Activit*, Physical.ti. or "Exercises".ti. or "Physical Exercise*".ti. or "Acute Exercise*".ti. or Exercise*, Acute.ti. or Exercise*, Isometric.ti. or "Isometric Exercise*".ti. or Exercise*, Aerobic.ti. or "Aerobic Exercise*".ti. or "Exercise Training*".ti. or Training*, Exercise.ti. or "Sport*".ti. or "Football".ti. or "Basketball".ti. or "Baduanjin".ti…	44986
	Date of Search	2/9/2021		3	Psychosocial Intervention.mh. or "Psychosocial Intervention*".ti. or Intervention*, Psychosocial.ti. or Intervention*, Psychological.ti. or "Group Counseling Programs".ti. or "group psychotherapy".ti. or Psychotherapy, Group.ti. or Therapy, Group.ti. or Group Therapy.ti. or Mindfulness.ti.	14814
	Total # of Results	11		4	2 or 3	59552
				5	(randomized controlled trial or controlled clinical trial).mh. or randomized.ab. or randomly.af. or trial.af.	547098
				6	1 and 4 and 5	11
	Name of the Database	CNKI			Search Query	# of Results
	Platform	CNKI		1	手机成瘾 OR 手机依赖症 OR 手机过度使用 OR 手机成瘾倾向 OR 问题性手机使用 OR 智能手机成瘾 OR 手机游戏成瘾 OR 手机成瘾障碍
	Year Coverage	No restriction		2	运动 OR 锻炼 OR 体育 OR 足球 OR 篮球 OR 太极 OR 瑜伽 OR 羽毛球 OR 排球 OR 户外运动
	Date of Search	28/8/2021		3	心理 OR 团体心理 OR 正念 OR 认知行为
	Total # of Results	82		4	#2 OR #3
				5	随机对照 OR 随机 OR RCT
				6	#1 OR #4 OR #5	82

## Sheet: 3-SearchSum
	Summary of Searching (for PRISMA reporting)
	Identification & Screening											Eligibility								Included		http://prisma-statement.org/PRISMAStatement/FlowDiagram.aspx
	Sources	Search date	Total # of results retrieved	# Non-English and Chinese	# Records marked as ineligible by the database filtering tool (n =)	# of records after deduplication within the database	# of records after deduplication from all sources (Duplicate records removed)	# of records after prescreening title & abstract	# Systematic reviews, Meta	# No excise or psychological intervention	#No full text	# Full-text articles assessed for eligibility	# of studies included in qualitative synthesis	# Studies did not provide correlation table or statistics that can be transformed to correlations	# Not university students or insufficient data	# No relevant intervention	# Non-randomized controlled study design	# No relation with smartphone addiction	# No quality article	# of studies included in quantitative synthesis (if applicable)
	PubMed	28/8/2021	120			0
	Cochrane Library	3/9/2021	169 (Cochrane Review:15; Trials:154)		15	4
	Web of Science	3/9/2021	219 (Article:164; Review:52;Book Chapter:3; Early Access:2)	10	57	0
	ProQuest	2/9/2021	10			0	75	287	10	57	27	87	21	15	12	4	4	3	5	23
	CNKI	28/8/2021	82(Article:40; Tthesis:39; Conference paper:3)			1
	PsycINFO	2/9/2021	11	1	42	0
	Other Sources
